# Supplementary material for: Anthraquinone-Loaded Liposomes for TAM Reprogramming in Triple-Negative Breast Cancer: Mechanistic Rationale, Delivery Logic, and Translational Challenges
Source: Pharmaceutics. 2026 Jun 26;18(7):781. doi: 10.3390/pharmaceutics18070781 (PMC13414993; doi:10.3390/pharmaceutics18070781)
Supplement: Supplementary file 1 [file pharmaceutics-18-00781-s001.zip]

Archive with 1 entries (1 files):
- pharmaceutics-4274206-supplementary-done.pdf
